# Supplementary material for: Complexes of Bifunctional DO3A-N-(α-amino)propinate Ligands with Mg(II), Ca(II), Cu(II), Zn(II), and Lanthanide(III) Ions: Thermodynamic Stability, Formation and Dissociation Kinetics, and Solution Dynamic NMR Studies
Source: Molecules. 2021 Aug 16;26(16):4956. doi: 10.3390/molecules26164956 (PMC8398831; doi:10.3390/molecules26164956)
Supplement: Supplementary file 1 [file molecules-26-04956-s001.zip]

Archive with 1 entries (1 files):
- molecules-1274293-supplementary.pdf
